# Supplementary material for: Barriers to seeking consultation for abnormal uterine bleeding: systematic review of qualitative research
Source: BMC Womens Health. 2020 Jun 12;20:123. doi: 10.1186/s12905-020-00986-8 (PMC7291434; doi:10.1186/s12905-020-00986-8)
Supplement: Supplementary file 1 — Additional file 1. [file 12905_2020_986_MOESM1_ESM.zip]

Archive with 1 entries (1 files):
- Supplementary material_CASP checklist.docx
